# Supplementary material for: A novel model for malaria prediction based on ensemble algorithms
Source: PLoS One. 2019 Dec 26;14(12):e0226910. doi: 10.1371/journal.pone.0226910 (PMC6932799; doi:10.1371/journal.pone.0226910)
Supplement: S1 File — (XLSX) [file pone.0226910.s006.xlsx]

## Sheet: Sheet1
Method	Arguments	Range	Description	Set value
ARIMA	approximation	T/F	Specifies whether the model is estimated using the condition sum of squares	F
	lambda	auto/NULL	Box-Cox transformation parameter.	auto
	seasonal	T/F	If FALSE, restricts search to non-seasonal models.	T
	stepwise	T/F	If TRUE, will do stepwise selection (faster). Otherwise, it searches over all models. Non-stepwise selection can be very slow, especially for seasonal models.	T
	robust	T/F	If TRUE, the list of ARIMA models considered will be reported.	T
	other parameters	——	——	default values
STL+ARIMA	method	ets/arima/naïve/rwdrift	Method to use for forecasting the seasonally adjusted series	arima
	h	——	Number of periods for forecasting.	12
	lambda	auto/0	Box-Cox transformation parameter.	0
	robust	T/F	If TRUE, robust fitting will used in the loess procedure withinstl.	T
	t.window	——	A number to control the smoothness of the trend. See stl for details.	7
	s.window	——	Either the character string “periodic” or the span (in lags) of the loess window for seasonal extraction.	12
	other parameters	——	——	default values
BP-ANN	P	——	Embedding dimension for non-seasonal time series.	1
	p	——	Number of seasonal lags used as inputs.	12
	size	——	Number of nodes in the hidden layer. Default is half of the number of input nodes (including external regressors, if given) plus 1.	3
	repeats	——	Number of networks to fit with different random starting weights.	20
	lambda	auto/0	Box-Cox transformation parameter.	auto
	other parameters	——	——	default values
LSTM	optimizer	Adadelta,Adagrad,Adam,Adamax,Nadam,RMSprop,SGD	Be required for compiling a Keras model.	RMSprop
	learning rate	0.00001-0.02	The learning rate of optimizer.	0.001
	layer	1-3	The number of hidden layers.	2
	units	1-10	The number of units in each hidden layer.	4
	repeats	200-2000	The number of fitting.	600
	drop out	fixed value	Float between 0 and 1. Fraction of the units to drop for the linear transformation of the inputs.	0.5
	max norm	fixed value	The maximum norm for the incoming weights to impose constraints on weight values.	4
	epoch	fixed value	An arbitrary cutoff, generally defined as "one pass over the entire dataset", was used to separate training into distinct phases	1
	loss function	fixed value	Name of objective function or objective function.	mse
	batch size	fixed value	A set of N samples. The samples in a batch are processed independently, in parallel.	1
	other parameters	——	——	default values
stacking(GBRT)	distribution	"gaussian"/"laplace"/ "tdist"/ "bernoulli" / "huberized" /"adaboost" / "poisson"/ "coxph"/ "quantile"/ "pairwise"	Either a character string specifying the name of the distribution to use or a list with a component name specifying the distribution and any additional parameters needed.	gaussian
	var.monotone	——	an optional vector, the same length as the number of predictors, indicating which variables have a monotone increasing (+1), decreasing (-1), or arbitrary (0) relationship with the outcome.	c(-1,0,+1,+1)
	n.trees	positive integers	Integer specifying the total number of trees to fit. Default is 100.	100
	interaction.depth	——	Integer specifying the maximum depth of each tree . A value of 1 implies an additive model, a value of 2 implies a model with up to 2-way interactions, etc. Default is 1.	5
	shrinkage	——	a shrinkage parameter applied to each tree in the expansion. Default is 0.1.	0.8
	bag.fraction	——	the fraction of the training set observations randomly selected to propose the next tree in the expansion. Default is 0.5.	0.5
	cv.folds	——	Number of cross-validation folds to perform.	10
	n.minobsinnode	——	Integer specifying the minimum number of observations in the terminal nodes of the trees.	5
	other parameters	——	——	default values
